# Supplementary material for: Georgian Grapevine Cultivars: Ancient Biodiversity for Future Viticulture
Source: Front Plant Sci. 2021 Feb 5;12:630122. doi: 10.3389/fpls.2021.630122 (PMC7892605; doi:10.3389/fpls.2021.630122)
Supplement: Supplementary Table 1 — List of Georgianautochthonous and breeding grapevine accessions based on Ketskhoveliet al. (1960) and VIVC. Table includes information related to berry color, origin, usage, spreading, genotyping and resistance to plant disease. Synonyms, homonyms and misidentifications are not verified. SSR, simple sequence repeat; SNP, single nucleotide polymorphism; VIVC, Vitis International Variety Catalogue (https://www.vivc.de/). [file Table_1.XLSX]

## Sheet: V. vinifera subsp. sativa
Supplementary Table S1. List of Georgian autochthonous and breeding grapevine accessions based on Ketskhoveli et al. (1960) and VIVC (2020). Table includes information related to berry colour, origin, usage, spreading, genotyping and resistance to plant disease. Synonyms, homonyms and misidentifications are not verified. SSR: Simple Sequence Repeat. SNP: Single Nucleotide Polymorphism. VIVC: Viti…
Variety	VIVC Spelling	VIVC code	Berry colour	Origin Province	Usage	Spreading	Genotyping	Susceptibility to downy mildew	Susceptibility to bois noir	Notes
Abaajiche	Abaajiche	19069	Blanc
Abatsvizh	Abatsvizh	5745	Rouge
Abistaje	Abistaje	20583	Blanc	Abkhazeti	Wine and table grapes
Abkhasura Shari	Abkhasura Shari	18	Noir
Abkhazsky	Abkhazsky	20584	Noir
Abshiluri	Abshiluri	806	Noir	Samegrelo	Wine
Absuazh	Absouage	20588	Noir	Abkhazeti	Wine
Achkikij	Achkikizh	48	Noir	Abkhazeti	Table grapes
Adanasuri	Adanasuri	58	Noir	Imereti	Wine	Germplasm	SSR (Imazio et al. 2013)
Adjaruli Shavi	Adjaruli Shavi	21846	Noir
Adjaruli Tetri	Adjaruli Tetri	21847	Blanc			Germplasm	SSR (Imazio et al. 2013); SNP (De Lorenzis et al. 2015)
Adreuli	Adreuli Tetri	71	Blanc	Kartli	Table grapes		SNP (Laucou et al. 2018)
Adreuli Saghvine	Adreuli Saghvine	21848
Adreuli Shavi	Adreuli Shavi	70	Noir
Adreuli Tkhelkana	Adreuli Tkhelkana	16266	Blanc				SNP (Laucou et al. 2018)
Adreuli Tkhesakhani	Adreuli Tkhesakhani	21850	Blanc			Germplasm	SSR (Imazio et al. 2013)
Adreuli Tsiteli	Adreuli Tsiteli	21851	Noir
Adreuli Vardispheri	Adreuli Vardispheri	21852	Rose
Adznizh	Adznizh	75	Noir	Abkhazeti	Table grapes
Agashkur	Agachkourr	20604	Blanc	Abkhazeti	Wine
Agbeche	Agbeche	20607	Blanc
Agbizh	Aghbizh	97	Noir	Abkhazeti	Wine
Aghbij			Blanc	Abkhazeti	Wine	Germplasm	SSR (Imazio et al. 2013)
Agia	Agia	20612	Noir
Agikvatza	Agikvatza	20613	Noir
Aguna	Aguna	15746	Rose							Breeding
Agutolizh			Noir	Abkhazeti	Wine
Ajbrouk	Ajbrouk	20632	Noir
Aje Ikvatza	Aje Ikvatza	20634	Noir
Ajemtchig	Ajemtchig	20635	Noir
Ajtchara	Ajtchara	20636	Noir
Ajtsgoou	Ajtsgoou	20637
Akabil	Akabil	176	Noir	Abkhazeti	Wine
Akabili Ghvinis	Akabili Ghvinis	21871
Akabilizh				Abkhazeti	Wine
Akamchvtall	Akamchvtall	20639	Blanc
Akaphsh			Noir	Abkhazeti	Wine
Akasazh	Akassage	20640	Noir	Abkhazeti	Wine
Akhalaki				Adjara	Wine
Akhalkhoplis	Akhalkhoplis	22353	Blanc
Akhardan	Akhardan	185	Noir	Abkhazeti	Wine
Akhioukhje	Akhioukhje	20645	Noir
Akhlijch	Akhlijch	20646	Blanc
Akhmantchkourr	Akhmantchkourr	20710	Blanc
Akhmetis Tsiteli	Akhmetis Tsiteli	187	Noir
Akhukhuge	Akhukhuge	20711	Noir
Akhukhuzh			Noir	Abkhazeti	Wine
Akido			Noir	Guria	Wine
Aklik			Noir	Abkhazeti
Akomshtal	Akomshtal	197	Noir	Abkhazeti	Wine
Akomshtali			Rouge	Abkhazeti	Wine	Germplasm	SSR (Imazio et al. 2013)
Akoubb	Akoubb	20717	Noir
Akubasa	Akoubassa	20716	Noir	Abkhazeti
Akumshtal			Noir	Abkhazeti	Wine
Akushar			Noir	Abkhazeti
Aladasturi	Aladasturi	211	Noir	Guria	Wine	Major	SSR (Imazio et al. 2013); SNP (De Lorenzis et al. 2015)
Aleshi	Aleshi	269	Noir
Aleshi Tetri			Rose	Ratcha	Wine
Alexandrouli	Alexandroouli	263	Noir	Ratcha	Wine	Major	SSR (Lacome et al. 2012; Imazio et al. 2013; Ekhvaia et al. 2014); SNP (Laucou et al. 2018)
Alexandrouli Tetri	Alexandrouli Tetri	264	Blanc	Ratcha	Wine
Almura	Almura	21877	Blanc
Almura Shavi	Almura Shavi	339	Noir	Adjara	Wine
Almura Tetri	Almura Tetri	340	Blanc	Adjara	Table grapes
Alviskhe	Alviskhe	21879	Blanc							Breeding
Amgourrtchall	Amgourrtchall	20761	Noir
Amgurchal			Noir	Abkhazeti	Wine
Amichvkiatchijich	Amichvkiatchijich	20762	Noir
Amikhvantchkirr	Amikhvantchkirr	20763	Rouge
Amlakhu			Noir	Abkhazeti	Wine	Germplasm	SSR (Imazio et al. 2013)		Low (Quaglino et al., 2016)
Amlakhu Rose	Amlakhu Rose	429	Rouge
Amokhphizh			Noir	Abkhazeti	Wine
Anadasaouri Blanc	Anadasaouri Blanc	20818	Blanc
Ananura	Ananura	22954	Noir			Germplasm	SSR (Imazio et al. 2013); SNP (De Lorenzis et al. 2015)
Andasauli	Andasauli	22236	Noir
Andreuli			Blanc	Kartli	Wine
Andreuli Shavi	Andreuli Shavi	457	Noir
Andreuli Vardisperi	Andreuli Vardisperi	459	Rose
Andriaseuli			Blanc	Kartli
Andriuli			Blanc	Kartli
Apapnij	Apapnyzh	506	Noir	Abkhazeti	Wine and table grapes
Apkhasura			Blanc	Samegrelo	Wine
Apkhasuri			Noir	Lechkhumi	Wine
Apuzhera			Noir	Abkhazeti	Wine
Arabeuli Shavi	Arabeuli Shavi	522	Noir	Ratcha	Wine
Arabeuli Tetri	Alabeuri Tetri	206	Blanc	Ratcha	Wine
Aragvispiruli			Blanc	Kartli
Argvetula Sapere	Argvetula Sapere	592	Noir			Germplasm	SSR (Imazio et al. 2013); SNP (De Lorenzis et al. 2015)
Arrabaouli	Arrabaouli	21787	Noir
Asanbegura	Asanbegura	22269	Noir
Ashughash	Ashugazh	675	Noir	Abkhazeti	Wine
Aspindzura Shavi	Aspindzura Shavi	693	Noir			Germplasm	SSR (Imazio et al. 2013)
Assuretuli Sitavi	Assuretuli Sitavi	26912					SNP (Laucou et al. 2018)
Asuretuli Shavi	Asuretuli Shavi	729	Noir	Kartli	Wine	Major	SSR (Imazio et al. 2013); SNP (De Lorenzis et al. 2015)		Low (Quaglino et al., 2016)
Asuretuli Tetri	Asuretuli Tetri	21893	Blanc
Atasarakva	Attasorakva	20895		Abkhazeti
Atchandris Tsiteli	Atchandarsky Vinny	20892	Noir	Abkhazeti	Wine
Atchkueka	Atchkueka	20893	Noir
Atinauri			Blanc	Guria	Wine
Atourkouge	Atourkouge	750	Blanc
Atseizh	Atseizh	752	Noir
Atsimlij			Noir	Abkhazeti	Wine
Atsisizh	Atsisizh	753	Noir
Atslij	Atslizh	754	Noir	Abkhazeti	Wine
Aturkuj			Blanc	Abkhazeti
Atvizhi	Atvizhi	21896	Noir
Auzi 6	Auzi 6	21897	Noir							Breeding
Avasirkhva	Avasirkhva	796	Blanc	Abkhazeti	Wine	Minor	SSR (Laucou et al. 2011; Imazio et al. 2013); SNP (Laucou et al. 2018)
Avrekhi	Avrekhi	21898	Blanc	Abkhazeti	Wine
Azhapsh			Rose	Abkhazeti	Wine
Azhemchigh	Attchemlije	20896	Noir	Abkhazeti	Wine
Azhia			Rose	Abkhazeti	Wine
Azhigra			Rose	Abkhazeti	Wine
Azhkapsh	Azhkapsh	826	Noir
Azhkhaphsh			Rose	Abkhazeti	Wine
Azhkhvata	Azhkhvata	827	Blanc	Abkhazeti	Wine
Azhkvakva	Azhizhkvakva	825	Blanc	Abkhazeti	Wine
Badagi	Badagi	880	Rouge	Guria	Wine	Germplasm	SSR (Laucou et al. 2011; Imazio et al. 2013); SNP (Laucou et al. 2018)
Baghis Kurdzeni			Blanc	Adjara
Bakhva	Bakhva	910	Noir	Ratcha	Wine
Bakhvas Kurdzeni			Noir	Guria	Wine
Bastardos Saperavi	Bastardos Saperavi	21900	Noir							Breeding
Batomura	Batomura	1038	Rose	Adjara	Wine	Germplasm	SSR (Imazio et al. 2013)
Batomura Lomdjarias	Batomura Lomdjarias	21901	Blanc
Bazaleturi	Bazaleturi	1053	Blanc	Imereti	Wine	Germplasm	SSR (Imazio et al. 2013); SNP (De Lorenzis et al. 2015)
Beglaris Kurdzeni	Beglaris Kurdzeni	1085	Blanc	Ratcha	Wine
Belaknuri			Blanc	Saingilo
Belariani			Noir	Lechkhumi	Wine
Berbesho	Berbesho	1149	Noir	Ratcha	Wine
Berdzula			Noir	Guria	Wine
Beroula	Beroula	21906	Blanc	Ratcha	Wine
Bestavashvilis Shavi	Bestavashvilis Shavi	21914	Noir							Breeding
Bestavashvilis Tetra	Bestavashvilis Tetra	6071	Blanc							Breeding
Betsoura			Noir	Imereti	Wine
Bezhana			Blanc	Meskheti	Wine
Bezhanauri			Blanc	Kakheti
Borbalo	Borbalo	22237	Blanc
Borchalo			Noir	Kartli	Wine		SNP (Laucou et al. 2018)
Borkara	Borkara	21917	Blanc
Brola	Brola	1691	Blanc	Adjara	Wine	Germplasm	SSR (Imazio et al. 2013)
Bua Kurdzeni	Bua Kurdzeni	22238	Blanc	Kakheti	Wine
Budeshuri Tetri	Budeshuri Tetri	1791	Blanc	Kartli	Table grapes
Budeshuri Tsiteli	Budeshuri Tsiteli	1792	Rouge	Kakheti	Table grapes
Buera			Blanc	Kakheti	Wine and table grapes	Germplasm	SSR (Imazio et al. 2013)
Burdzghala			Noir	Adjara	Wine
Burdzghumi			Noir	Kartli	Wine
Butko			Noir	Adjara	Wine
Butkua			Blanc	Ratcha	Wine
Buza	Buza	1918	Noir	Kartli	Wine and table grapes
Bzvanura	Bzvanura	1920	Noir	Imereti	Wine	Germplasm	SSR (Imazio et al. 2013)
Chakhnashvili 14	Chakhnashvili 14	21836	Blanc							Breeding
Chakhnashvili 15	Chakhnashvili 15	21837	Blanc							Breeding
Chakhnashvili 19	Chakhnashvili 19	21838	Blanc							Breeding
Chakhnashvili 32	Chakhnashvili 32	21839	Blanc							Breeding
Chakmashura			Blanc	Kakheti	Wine and table grapes
Chechkishi	Chechkishi	2512	Blanc	Samegrelo	Wine
Chekhardani	Chekhardani	2517	Blanc	Samegrelo	Wine
Chekolishi	Chekoloshi	2518	Blanc	Samegrelo	Wine
Chepeshi			Rose	Guria	Wine
Chergvali	Chergvali	2533	Blanc	Samegrelo	Wine
Cheshi	Cheshi	2543	Blanc	Samegrelo	Wine
Cheshi Saadreo	Cheshi Saadreo	21926	Blanc
Chetchipeshi	Chetchipeshi	2511	Blanc	Samegrelo	Wine
Chichkishi			Blanc	Samegrelo
Chighvinauri			Blanc	Imereti
Chinebuli	Chinebuli	12295	Blanc
Chinuri	Chinuri	2576	Blanc	Kartli	Wine				Low (Quaglino et al., 2016)
Chinuri Avrekhi			Blanc	Kartli
Chinuri Shavi	Chinuri Shavi	2577	Noir	Kartli	Wine and table grapes
Chinuri Variation	Chinuri Variation	22202	Blanc
Chitiskvertskha Shavi	Chitiskvertskha Shavi	2587	Noir
Chitiskvertskha Tetri	Chitiskvertskha Tetri	2588	Blanc
Chitistvala Adjaruli	Chitistvala Adjaruli	2589	Noir
Chitistvala Atcharuli			Noir	Adjara	Wine
Chitistvala Bodburi	Chitistvala Bodburi	2590	Blanc	Kakheti	Wine
Chitistvala Kakhuri			Blanc	Kakheti	Wine	Germplasm	SSR (Imazio et al. 2013)
Chitistvala Kartlis			Blanc	Kartli	Wine
Chitistvala Meskhuri	Chitistvala Meskhuri	21932	Blanc
Chitistvala Shavi			Noir	Kakheti	Wine
Chitistvala Tetri	Chitistvala Tetri	2591	Blanc	Kakheti	Wine
Chkhaberdzuli			Noir	Samegrelo	Wine
Chkhaveri	Chkhaveri	2594	Noir	Guria	Wine	Major	SSR (Imazio et al. 2013)		Low (Quaglino et al., 2016)
Chkhikoura	Chkhikoura	2595	Blanc					Very high (Bitsadze et al., 2015)
Chkhinkilouri			Blanc	Guria	Wine
Chkhinkouri			Blanc	Imereti	Wine
Chkhorokuni			Rouge	Samegrelo	Wine
Chkhucheshi			Blanc	Samegrelo	Wine	Germplasm	SSR (Imazio et al. 2013)
Chkhushi	Chkhushi	2598	Noir	Samegrelo	Wine
Chupeshi	Chupeshi	2635	Noir
Daisi	Daisi	16477	Noir							Breeding
Dakceila			Noir	RatchaLechkhumi
Dakidula			Blanc	Kartli
Dampala			Noir	Kakheti
Danakharuli	Danakharuli	3417	Noir	Kartli	Wine and table grapes	Germplasm	SSR (Imazio et al. 2013)
Dechimuri Kartalinskii	Dechimuri Kartalinskii	21936	Blanc
Dedatkurdzeni			Blanc	Kakheti
Dedophlis Kiti			Blanc	Samegrelo	Table grapes
Delissi	Delissi	15745	Blanc
Devistvala			Blanc	Saingilo
Dghvlabe			Blanc	Samegrelo	Wine
Didgori	Didgori	21971	Blanc							Breeding
Didmtevana	Didmtevana	21942	Blanc	Saingilo	Table grapes
Didmtevana Shavi	Didmtevana Shavi	3553	Noir
Didshavi	Didshavi	3554	Noir	Imereti	Wine	Germplasm	SSR (Imazio et al. 2013); SNP (De Lorenzis et al. 2015)
Dighmura	Dighmura	21943	Noir	Kartli	Wine
Dighmuri Muskati	Dighmuri Muskati	21963	Blanc							Breeding
Dodrelyabi	Dodrelyabi	3616	Noir
Dondghlabi	Dondghlabi	3643	Blanc
Dondghlabi Mtsvane	Dondghlabi Mtsvane	3644	Blanc					Very high (Bitsadze et al., 2015)
Dondghlabi Shavi	Dondghlabi Shavi	3645	Noir	Imereti	Wine			Very high (Bitsadze et al., 2015)
Dondghlabi Tetri	Dondghlabi Tetri	21945	Blanc	Imereti	Wine
Dondghlabi Tsiteli	Dondghlabi Tsiteli	21946	Noir
Dordgho			Blanc	Guria
Dudghushi	Dudghushi	3707	Noir	Samegrelo	Wine
Dzaghlitchamia	Dzagliarchama	3754	Rose	Kakheti	Wine
Dzelshavi Adgilobrivi			Noir	Imereti	Wine
Dzelshavi Obchuri			Noir	Imereti	Wine	Major	SSR (Imazio et al. 2013)
Dzelshavi Rachuli			Noir	Ratcha	Wine
Dziganidze	Dziganidze	3781	Noir	Imereti	Wine
Dziganidzis Shavi			Noir	Imereti	Wine	Germplasm	SSR (Imazio et al. 2013); SNP (De Lorenzis et al. 2015)
Dziganouri			Noir	Imereti	Wine
Dzirageulis Shavi	Dziragoulis Shavi	3783	Noir	Imereti	Wine
Dzuvani			Blanc	Imereti
Dzveli Aleksandrouli	Dzveli Alexandrouli	3784	Noir	RatchaLechkhumi	Wine	Germplasm	SSR (Imazio et al. 2013)
Dzveli Obchuri			Noir	Imereti	Wine
Dzveli Samatchre	Dzveli Samatchre	21949	Noir	Imereti	Wine
Dzveli Tetra			Blanc	RatchaLechkhumi
Dzvelshavi Obchinskii	Dzvelshavi Obchinskii	3785	Noir
Dzvelshavi Sachkheris	Dzvelshavi Sachkheris	3787	Noir
Egurdzguli	Egurdzguli	21954	Blanc	Samegrelo	Wine
Enagetis Tetri			Blanc	Kartli
Enagetis Tsiteli			Noir	Kartli
Endeladzis Shavi			Noir	Imereti	Wine	Germplasm	SSR (Imazio et al. 2013)
Endeladziseuli	Endeladziseuli	3910	Noir	Imereti	Wine
Form No 5	Form No 5	26288	Blanc							Breeding
Form No 31	Form No 31	26286	Blanc							Breeding
Form No 32	Form No 32	26290	Blanc							Breeding
Gabasha	Gabasha	4298	Noir	RatchaLechkhumi
Gabekhauri Shavi	Gabekhoura Shavi	4299	Noir	Imereti	Wine
Gabekhauri Tetri	Gabekhoura Tsiteli	21974	Noir	Imereti	Wine
Gabekhouri Tsiteli			Noir	Imereti	Wine	Germplasm	SSR (Imazio et al. 2013); SNP (De Lorenzis et al. 2015)
Gaghmamkhruli			Noir	Kakheti
Gamoqvanili			Noir	RatchaLechkhumi	Wine
Ganakharuli			Noir	Kartli	Wine
Gavazuri			Noir	Kakheti
Georgien 5/5	Georgien 5/5	22246	Blanc							Breeding
Georgien 25/4	Georgien 25/4	22249	Blanc							Breeding
Georgien 70/71	Georgien 70/71	22250	Blanc							Breeding
Georgien 75/800	Georgien 75/800	22251	Blanc							Breeding
Georgien 84/13	Georgien 84/13	22252	Blanc							Breeding
Georgien 810	Georgien 810	22247	Blanc							Breeding
Georgien 840	Georgien 840	22248	Noir							Breeding
Georgien 1186	Georgien 1186	22243	Blanc							Breeding
Georgien 1462	Georgien 1462	22244	Blanc							Breeding
Georgien 3065/906	Georgien 3065/906	22245	Blanc							Breeding
Ghariba Shavi			Noir	Kartli	Wine and table grapes
Ghariba Tetri			Blanc	Kartli	Wine and table grapes
Ghoristvala			Noir	Imereti
Ghrubela Imeruli			Gris	Imereti	Wine
Ghrubela Kakhuri	Ghrubela Kakhuri	5086	Gris	Kakheti	Wine
Ghrubela Kartlis	Ghrubela Kartlis	5087	Gris	Kartli	Wine	Germplasm	SSR (Imazio et al. 2013)
Ghvanura	Ghvanura	5151	Noir	RatchaLechkhumi	Wine	Germplasm	SSR (Imazio et al. 2013)
Ghvinis Tetri	Ghvinis Tetri	5152	Blanc	Kakheti	Wine
Ghvinis Tsiteli	Ghvinis Tsiteli	5153	Noir	Kakheti	Wine	Germplasm	SSR (Imazio et al. 2013); SNP (De Lorenzis et al. 2015)
Godaaturi	Gogatauri	22008	Noir	Samegrelo
Gomis Tetri	Gomis Tetri	4890	Blanc	Imereti	Wine and table grapes	Germplasm	SSR (Imazio et al. 2013)
Gomis Tsiteli				Imereti	Wine
Gorgouli				Adjara	Table grapes
Goris Toile	Goris Toile	21095	Blanc
Gorula	Gorula	4910	Blanc	Kartli	Table grapes	Major	SSR (Imazio et al. 2013); SNP (De Lorenzis et al. 2015)
Gorula Mtsvane	Goruli Mtsvane	4911	Blanc	Kartli	Wine	Major	SSR (Laucou et al. 2011; Imazio et al. 2013); SNP (De Lorenzis et al. 2015)	High (Bitsadze et al., 2015)	Moderate (Quaglino et al., 2016)
Grdzelmartsvala Tita	Grdzelmartsvala Tita	15742	Blanc
Grdzelmtevana	Grdzelmtevana	4958	Blanc	Kakheti	Wine	Minor	SSR (Imazio et al. 2013)		Low (Quaglino et al., 2016)
Grdzelmtevniani			Blanc	Kartli
Grekhi	Grekhi	4979	Noir	Samegrelo
Gurjaani	Gurjaani	22223	Blanc							Breeding
Ikaltos Tsiteli			Noir	Kakheti	Wine	Germplasm	SSR (Imazio et al. 2013)	High (Bitsadze et al., 2015)
Imeretisse Souprisse	Imeretisse Souprisse	21136	Blanc
Imeruli Shavi	Imeruli Shavi	5515	Noir
Ingilouri	Ingilouri	5530	Blanc	Kakheti	Wine
Institutis Grdzelmtevana	Grdzelmtevana Institutis	24411	Blanc	Kakheti	Wine
Iqaktos Tsiteli	Ikaltos Tsiteli	5491	Noir	Kakheti	Wine
Isani	Isani	21968	Rose							Breeding
Iveria	Iveria	5591	Blanc							Breeding
Jachvadziseuli			Noir	Kakheti	Wine
Jani			Noir	Guria	Wine	Minor	SSR (Imazio et al. 2013)
Jani Bakhvis	Jani Bakhvis	3761	Noir			Minor	SSR (Imazio et al. 2013); SNP (De Lorenzis et al. 2015)
Jani Khundadzis	Jani Khundadzis	22030	Noir
Jani Nakashidzis	Jani Nakashidzis	22031	Noir	Guria	Wine
Jani Tsikhuri			Noir	Guria	Wine
Javakheturi			Blanc	Adjara	Table grapes
Jineshi	Jineshi	3775	Rouge	Adjara	Table grapes	Germplasm	SSR (Imazio et al. 2013)
Jvari	Jvari	3779	Blanc	Kartli	Wine	Germplasm	SSR (Imazio et al. 2013)
Kabistoni Shavi			Noir	RatchaLechkhumi	Wine
Kaikatsishviliseuli Tetri	Kaikatsishviliseulii Tetri	5905	Blanc	Adjara	Wine and table grapes
Kakhis Kurdzeni			Blanc	Kakheti
Kakhis Tetri	Kakhis Tetri	5917	Blanc	Kakheti	Wine and table grapes	Germplasm	SSR (Imazio et al. 2013)	Very high (Bitsadze et al., 2015)
Kakhis Tsiteli	Kakhis Tsiteli	5918	Noir	Kakheti	Wine and table grapes
Kakhuri Tetri			Blanc	Kakheti
Kakitauri	Kakitauri	5919	Blanc	RatchaLechkhumi	Wine
Kaknatela			Blanc	Guria	Table grapes
Kakutura	Kakutura	5921	Blanc	Guria	Wine
Kamouri	Kamouri	21165	Rose
Kamuri Shavi	Kamuri Shavi	5949	Noir	Guria	Wine and table grapes	Germplasm	SSR (Imazio et al. 2013); SNP (De Lorenzis et al. 2015)
Kamuri Tetri	Kamuri Tetri	5950	Blanc	Guria	Wine and table grapes		SSR (Ekhvaia et al. 2014)
Kapistoni Gaghmouri			Blanc	Imereti	Wine
Kapistoni Megruli			Blanc	Samegrelo	Wine
Kapistoni Mrgvali	Kapistoni Rgvali	5892	Noir	RatchaLechkhumi	Wine
Kapistoni Tetri			Blanc	Imereti	Wine
Kapistoni Tetri Femelle	Kapistoni Tetri Femelle	5965	Blanc				SSR (Laucou et al. 2011)
Kapistoni Tetri Hermaphrodite	Kapistoni Tetri Hermaphrodite	25033	Blanc
Kapistoni Tsitsiliani	Kapistoni Tsitsiliani	5966	Rose	Guria	Wine
Kapistoni Tsvrili	Kapistoni Tsvrili	5967	Noir
Kapita	Kapita	5968	Noir	Kartli	Wine
Kartlis Tetri	Kartlis Tetri	22043	Blanc
Kartlis Tita	Kartlis Tita	12526	Blanc			Germplasm	SSR; SNPSNP (De Lorenzis et al. 2015)
Kartluri Tchrogha			Rouge	Kartli	Wine
Kartouli	Kartouli	15749	Blanc
Kartouli 3	Kartouli 3	21193	Blanc
Kartouli Chavi Muscati	Kartouli Chavi Muscati	15748	Noir
Kartouli Muscati 2	Kartouli Muscati 2	21194	Rose							Breeding
Kartula			Blanc	Imereti	Wine and table grapes
Kartuli Muskati	Kartuli Muskati	22046	Blanc							Breeding
Kartuli Saadreo	Kartuli Saadreo	6012	Blanc	Kakheti	Wine
Kaspuri Tetri			Blanc	Kartli	Wine
Katchitchi	Katchitchi	5896	Noir	Abkhazeti	Wine	Minor	SSR (Imazio et al. 2013)
Katuri			Blanc	Guria	Wine
Kekhva			Rose	Kartli	Wine
Kertoli			Noir	Samegrelo	Table grapes
Keshelavas Tetri			Blanc	Guria
Kesi	Kesi	22050	Blanc					Very high (Bitsadze et al., 2015)
Ketiluri			Noir	Samegrelo
Khaphshira	Khapshira	6152	Blanc	Abkhazeti	Wine	Germplasm	SSR (Imazio et al. 2013)
Kharistvala Atcharuli	Kharistvala Adzharuli	6153	Noir	Adjara	Table grapes
Kharistvala Kartlis			Blanc	Kartli	Table grapes
Kharistvala Kartluri	Kharistvala Kartluri	6156	Rose				SSR (Ekhvaia et al. 2014)
Kharistvala Kolkhuri			Dark pink	Imereti	Wine	Germplasm	SSR (Imazio et al. 2013)
Kharistvala Meskuri	Kharistvala Meskhuri	6157	Blanc	Meskheti	Table grapes
Kharistvala Shavi	Kharistvala Shavi	6158	Noir	Kakheti	Wine and table grapes	Germplasm	SSR (Imazio et al. 2013)
Kharistvala Tetri	Kharistvala Tetri	6159	Blanc	Kakheti	Table grapes
Khemkhu	Khemkhu	6175	Noir	Guria	Wine
Khikhva	Khikhva	6177	Blanc			Minor	SSR (Imazio et al. 2013)		Low (Quaglino et al., 2016)
Khikhvi (Djananura)	Khikhvi	6178	Blanc	Kakheti	Wine		SSR (Laucou et al. 2011); SNP (Laucou et al. 2018)
Khikhvi Lechkhumis			Blanc	Lechkhumi	Wine
Khikhvi Ratchuli			Blanc	Ratcha	Wine
Khiteura (Ughia)			Noir	Imereti
Khodjistoli			Noir	Samegrelo	Table grapes
Khopaturi	Khopaturi	6189	Blanc	Ratcha	Wine and table grapes
Khoteura	Khoteura	6192	Rouge	Ratcha	Wine
Khrogi	Khrogi	6195	Noir	Ratcha	Wine
Khsomi	Khsomi	22056
Khunalizhi	Khounalyge	21247	Blanc	Abkhazeti	Wine
Khupinshizhi	Khupishizh	6199	Noir	Abkhazeti	Wine
Khushia	Khushia	41438
Khushia Shavi	Khushia Shavi	6215	Noir	Guria	Wine	Germplasm	SSR (Imazio et al. 2013); SNP (De Lorenzis et al. 2015)
Khushia Tetri			Blanc	Guria	Wine
Khutuniji			Blanc	Abkhazeti	Wine
Kiamokhta	Kiapokhta	21258	Blanc	Abkhazeti
Kiboura	Kiboura	21261	Rose
Kibura	Kibura	6221	Rose	Adjara	Wine and table grapes
Kikacha Tetri			Blanc	Imereti	Wine
Kikacha Shavi			Rouge	Guria	Table grapes
Kirtsmagara	Kitsmagara	22060	Noir	Ratcha	Wine
Kirtstsitela			Noir	Adjara	Wine
Kishuri Mskhvilmartsvala			Blanc	Kartli	Table grapes
Kishuri Saadreo			Blanc	Kartli	Table grapes
Kishuri Shavi	Kishuri Tsiteli	6282	Noir	Kartli	Table grapes
Kishuri Tetri	Kishuri	6281	Blanc	Kartli	Table grapes
Kisi	Kisi	6283	Blanc	Kakheti	Wine				High (Quaglino et al., 2016)
Kistauruli Sagvine	Kistauruli Sagvine	6286	Noir
Kistauruli Shavi			Noir	Kakheti	Wine
Kitstsitela	Kitstsitela	22061	Noir
Klarjuli	Klardzhuli	6304	Blanc	Adjara	Wine
Kldis Tsiteli			Noir	Meskheti	Wine
Klertmagara			Noir	Imereti
Kolkhuri	Kolkhuri	6382	Blanc
Kolkhuri Shavi	Kolkhuri Shavi	22064	Noir
Koloshi	Koloshi	6389	Noir	Samegrelo	Wine
Kordzala			Rouge	GuriaAdjara	Wine
Korkaula	Korkaula	6418	Noir	Adjara	Wine and table grapes				Low (Quaglino et al., 2016)
Kornistvala			Noir	RatchaLechkhumi	Wine
Kortnula	Kortnuli	22065	Rose	RatchaLechkhumi	Wine
Kotskhana	Kotskhana	6445	Noir	Guria	Wine
Krakhuna			Blanc	Imereti	Wine	Major	SSR (Laucou et al. 2011; Imazio et al. 2013); SNP (Laucou et al. 2018)	Very high (Bitsadze et al., 2015)
Krakhuna Shavi			Noir	Imereti	Table grapes
Krakhuna Tetri	Krakhuna	6477	Blanc	Imereti	Wine
Ktsia	Ktsia	22066				Germplasm	SSR (Imazio et al. 2013)	Very high (Bitsadze et al., 2015)
Ktsia 40	Ktsia 40	22067	Rose
Ktsiis Shavi			Noir	Kartli	Wine
Ktsiis Tetri			Blanc	Kartli	Wine
Ktzia Tziteli	Ktzia Tziteli	21308	Noir
Kudurauli	Kudurauli	6537	Blanc	RatchaLechkhumi	Wine
Kumsi Kviteli	Kumsi Kviteli	6554	Blanc	Kakheti	Wine and table grapes
Kumsi Shavi	Kumsi Shavi	6555	Noir	Kakheti	Wine
Kumsi Tetri	Kumsi Tetri	6556	Blanc	Kakheti	Wine
Kumsmtevana	Kumsmtevana	22956	Blanc
Kumusha			Rouge	Guria
Kundza Shavi			Noir	Imereti	Wine
Kundza Tetri	Kundza	6559	Blanc	Imereti	Wine
Kuprashviliseuli	Kuprashviliseuli	6563	Noir	Kakheti	Wine
Kurkena	Kurkena	6570	Blanc	Samegrelo	Wine
Kurtas Vardisperi			Rose	Kartli	Wine
Kutala	Kutala	6579	Noir	Samegrelo	Wine
Kvatsakhura	Kvatzakhouri	21310	Blanc	Samegrelo	Wine
Kvelouri	Kvelouri	6591	Noir	Imereti	Wine	Germplasm	SSR (Imazio et al. 2013); SNP (De Lorenzis et al. 2015)
Kvira	Kvira	6590	Noir	RatchaLechkhumi	Wine
Kviristava			Blanc	Adjara
Kvishkhuri (Gorula Mtsvane)			Blanc	Imereti	Wine
Kviteli Mkhargrdzeli	Kviteli Mkhargrdzeli	21311	Blanc
Kviteli Tchinouri	Kviteli Tchinouri	21312	Blanc
Kviteli Tskhenisdzudzu			Blanc	Kakheti	Wine
Lagiluri			Blanc	Samegrelo	Wine
Lakaiaje	Lakaiaje	21315	Noir
Laki			Blanc	Kartli
Lakoaj	Lakayazh	6672	Noir	Abkhazeti	Wine
Lekuri Kurdzeni	Lekuri Kurdzeni	22241	Noir	Kakheti	Wine
Livanura Shavi			Noir	Adjara	Wine
Livanura Tetri	Livanura Tetri	6867	Blanc	Adjara	Table grapes
Machanauri			Rouge	Imereti	Wine
Machanouri			Noir	Imereti	Wine
Maganakuri			Rouge	Guria
Magara			Noir	Adjara
Maghlari			Noir	Imereti	Wine	Germplasm	SSR (Imazio et al. 2013)
Maghlari Mskhviltvala	Maghlari Mskhviltvala	7090	Noir
Maghlari Tvrina	Maghlari Tvrina	7091	Noir			Germplasm	SSR (Imazio et al. 2013)
Maghranuli			Noir	Imereti	Wine
Maisa			Blanc	Guria
Makhaturi	Makaturi	7145	Rouge	Guria	Wine
Makhvateli	Makhvateli	7148	Noir	Abkhazeti	Wine
Mamukas Sapere	Mamukas Sapere	7292	Noir	Imereti	Wine
Mamukas Vazi			Noir	Imereti	Wine	Germplasm	SSR (Imazio et al. 2013)
Mandikouri			Rouge	Guria
Maras Vazi	Maras Vazi	22076	Blanc
Marguli Sapere	Marguli Sapere	7398	Noir	Imereti	Wine	Germplasm	SSR (Imazio et al. 2013); SNP (De Lorenzis et al. 2015)
Marjeni Vardisperi			Rose	Kakheti
Marneulis Adreula			Blanc	Kartli
Marneulis Shavi			Noir	Kartli
Matchkvaturi Tskhakaias	Matchkvaturi Tskhakaias	22077	Noir
Matchqvaturi	Matchkvaturi	7026	Noir	Samegrelo	Wine
Mauri Tetri	Mauri Tetri	7520	Blanc	Guria	Wine
Megrelauri			Blanc	Ratcha
Mekrenchkhi	Mekrenchkhi	7597	Noir	Adjara	Table grapes
Mekrenchkhula			Blanc	RatchaLechkhumi
Melakuda Rachuli	Melakuda Rachuli	7599	Blanc
Melaniaseuli			Noir	Imereti
Meleori	Meleori	10618	Blanc
Melikuda	Melikuda Kartlis	7606	Blanc	Kartli	Wine
Menjianteuli			Noir	Kakheti
Meskhuri Mtsvane	Meskhuri Mtsvane	22087	Blanc
Meskhuri Saperavi	Meskhuri Saperavi	22088	Noir
Meskhuri Shavi	Meskhuri Shavi	7672	Noir
Mgaloblishvili	Mgaloblishvili	7702	Noir	Imereti	Wine	Minor	SSR (Laucou et al. 2011; Imazio et al. 2013); SNP (De Lorenzis et al. 2015)	Very high (Toffolatti et al., 2016)
Mirzaanuli Tetri	Mirzaanuli	7859	Blanc	Kakheti	Wine
Miskieta	Miskieta	7869	Blanc	Kakheti	Table grapes
Mkhargrdzeli	Mkhargrdzeli	7879	Blanc	Kakheti	Wine and table grapes
Mkhargrdzeli Kviteli	Mkhargrdzeli Kviteli	7880	Blanc	Kakheti	Wine
Mkvrivi Kurdzeni			Blanc	Kartli	Wine
Mokaturi	Mokaturi	7891	Rose	RatchaLechkhumi	Wine
Mortskhula			Noir	Adjara	Wine
Mosavliani			Noir	Kakheti
Mrgvali Kurdzeni	Mrgvali Kurdzeni	8102	Noir				SNP (De Lorenzis et al. 2015)
Mschrija	Mschrija	10627	Rouge
Mskhvili Kurdzeni	Mskhvili Kurdzeni	22095	Blanc
Mskhvilkumpkhala			Blanc	Imereti
Mskhviltvala	Mskhviltvala	22096	Blanc	Imereti	Wine	Germplasm	SSR (Imazio et al. 2013)
Mskhviltvala Rachuli	Mskhviltvala Rachuli	8111
Mskhviltvala Shavi			Noir	RatchaLechkhumi	Wine
Mskhviltvala Tetri	Mskhviltvala Tetri	8112	Blanc	Kakheti	Table grapes
Msvivani Tsiteli	Msvivani Tsiteli	22103	Noir
Mtchknara Dondghlabi			Blanc	Imereti	Wine
Mtevandidi	Mtevandidi	8114	Noir	Guria	Wine and table grapes
Mtevandidi Bakhvis	Mtevandidi Bakhvis	22097	Noir
Mtevandidi Meskhuri	Mtevandidi Meskhuri	22282	Noir
Mtis Vazi	Mtis Vazi	8116	Blanc							Breeding
Mtredisphekha	Mtredispekha	8117	Noir	Guria	Wine and table grapes
Mtredisphera			Noir	Imereti
Mtsklarta	Mtsklarta	8118	Noir	Kakheti	Wine		SNP (Laucou et al. 2018)
Mtsvane Atcharuli			Blanc	Adjara	Wine
Mtsvane Avrekhi	Mtsvane Avrekhi	22098	Blanc	Kartli	Wine	Germplasm	SSR (Imazio et al. 2013)
Mtsvane Didi	Mtsvane Didi	8119	Noir
Mtsvane Imeretinskii	Mtsvane Imeretinskii	8120	Blanc				SSR (Laucou et al. 2011)
Mtsvane Imeruli	Mtsvane Imeruli	22099	Blanc
Mtsvane Kakhuri	Mtsvane Kakhuri	8121	Blanc	Kakheti	Wine	Major	SSR (Imazio et al. 2013)	High (Bitsadze et al., 2015)	Low (Quaglino et al., 2016)
Mtsvane Kartalinskii	Mtsvane Kartalinskii	22100	Blanc
Mtsvane Onidan	Mtsvane Onidan	8124	Blanc
Mtsvane Qviteli			Yellow	Kakheti	Wine
Mtsvane Ratchuli	Mtsvane Ratchuli	8132	Blanc
Mtsvane Rkatsiteli	Mtsvane Rkatsiteli	22102	Blanc
Mtsvanura			Blanc	Adjara	Wine
Mtsvivani	Mtsvivani	22101	Blanc
Mtsvivani Adreula	Mtsvivani Adreuli	8128	Blanc	Kakheti	Wine
Mtsvivani Guruli			Rouge	Guria	Wine
Mtsvivani Imeruli			Blanc	Imereti	Wine
Mtsvivani Kakhuri	Mtsvivani Kakhuri	8130	Blanc	Kakheti	Wine
Mtsvivani Mskhvilmartsvala	Mtsvivani Mskhvilmartsvala	8133	Blanc
Mtsvivani Palanteuli	Mtsvivani Patalanteuli	8131	Blanc	Kakheti	Wine
Mtsvivani Ratchuli			Blanc	RatchaLechkhumi	Wine
Mtsvivani Tsiteli	Mtsvivani Tsiteli	8134	Noir
Mtzvane	Mtzvane	41956	Blanc
Mudjuretuli			Noir	RatchaLechkhumi	Wine	Major	SSR (Imazio et al. 2013; Ekhvaia et al. 2014)		Low (Quaglino et al., 2016)
Mukha Mtsvane			Blanc	Kartli	Wine
Mukhishkha			Noir	Samegrelo	Wine
Mukhranuli	Mukhranuli	21835	Noir
Muradouli	Muradouli	8170	Blanc	Imereti	Wine		SNP (Laucou et al. 2018)	Very high (Bitsadze et al., 2015)
Naadrevi	Naadrevi	8318	Blanc
Nakhulbakhevi	Nakhulbakhevi	21967	Rose
Nakutvnili	Nakutvneuli	8338	Rouge	Ratcha	Wine
Nasheneba			Noir	Guria
Natela			Blanc	Imereti
Natsara	Natsara	8361	Rouge	Ratcha	Wine
Noshrio	Noshrio	8604	Noir	RatchaLechkhumi		Germplasm	SSR (Imazio et al. 2013)
Obchis Tsiteli	Obchis Tsiteli	8645	Noir
Obchuri Shavi			Noir	Imereti	Wine
Odjalechi Faux	Odjalechi Faux	42034	Noir				SSR (Laucou etal. 2011)
Odjaleshi	Ojaleshi	8698	Noir	Samegrelo	Wine	Major	SSR (Laucou et al. 2011; Imazio et al. 2013); SNP (Laucou et al. 2018)
Odjalesi Guriis	Ojaleshi Guriis	22118	Noir	Guria	Wine
Odzisuri	Odzisuri	16520	Noir
Ojaleshi Mestvelianis	Ojaleshi Mestvelianis	8699	Noir				SSR (Ekhvaia et al. 2014)
Okhtoura	Okhtoura	8731	Noir	Imereti	Wine	Germplasm	SSR (Imazio et al. 2003); SNP (De Lorenzis et al. 2015)
Okona			Blanc	Samegrelo
Okroula	Okroula	8733	Blanc	Kakheti	Wine and table grapes
Oktaouri	Oktaouri	10631	Noir
Opopi	Opopi	8784	Blanc	Samegrelo	Wine
Opoura	Opoura	8786	Noir	Guria	Wine	Germplasm	SSR (Imazio et al. 2013)
Orbeluri	Orbeluri	8797	Noir	RatchaLechkhumi	Wine
Orbeluri Ojaleshi			Noir	Lechkhumi	Wine	Major	SSR (Imazio et al. 2013)
Ordjokhuli			Blanc	Adjara	Wine
Orona	Orona	8809	Noir			Germplasm	SSR (Imazio et al. 2013); SNP (De Lorenzis et al. 2015)
Orona Shemokmedis	Orona Shemokmedis	22119	Noir
Otskhanuri Sapere	Otskhanuri Sapere	8840	Noir	Imereti	Wine	Minor	SSR (Imazio et al. 2013)
Ovalurmartsvala	Ovalurmartsvala	22120	Blanc
Paateseuli			Rouge	Kakheti	Wine
Pachkhata	Pachkhata	8861	Blanc	RatchaLechkhumi	Wine
Paneshi	Paneshi	8913	Noir	Samegrelo	Wine	Germplasm	SSR (Imazio et al. 2013); SNP (De Lorenzis et al. 2015)
Paneshi Tskhakaias	Paneshi Tskhakaias	22121	Noir
Papaskiri			Noir	Kakheti
Partala Shavi	Partala Shavi	8953	Noir	Kartli	Wine
Partala Tetri			Blanc	Kartli	Wine
Pashaniki	Pashaniki	8962	Blanc
Pashkhata	Pashkhata	8963	Blanc
Perovani	Perovani	9178	Noir	RatchaLechkhumi	Wine
Perovani Pataridzis			Rose	Imereti	Wine
Peruani	Peruani	9191	Noir	RatchaLechkhumi	Wine
Petrizhi	Petrige	21443	Noir	Abkhazeti	Wine
Pirghebula Shavi			Noir	Kartli	Wine
Pirghebula Tetri	Pirghebuli Tetri	9301	Blanc	Kartli	Wine and table grapes
Pirghebula Vardisperi			Rose	Kartli	Wine
Pirli 52	Pirli 52	26619	Noir
Pirtsitela	Pirtsitela	22122	Noir
Pitra	Pitra	9520	Blanc	RatchaLechkhumi	Wine
Portoka			Noir	Imereti	Wine	Germplasm	SSR (Imazio et al. 2013)
Povnili	Povnili	9651	Noir	Adjara	Wine
Ptachetchrila	Ptachetchrila	21491	Rouge
Pumpula	Pumpula	9820	Noir	Samegrelo	Wine
Rabatis Tsiteli			Noir	Imereti
Ramishvili 11/ 4	Ramishvili 11/ 4	21960	Blanc							Breeding
Ramishvili 14/ 3	Ramishvili 14/ 3	21961								Breeding
Ramishvili 15/18	Ramishvili 15/18	21962	Blanc							Breeding
Ramishvili 15/97	Ramishvili 15/97	26291	Blanc							Breeding
Ramishvili 16/18	Ramishvili 16/18	21964								Breeding
Ramishvili 19/10	Ramishvili 19/10	26284	Blanc							Breeding
Ramishvili 20/14	Ramishvili 20/14	26285	Blanc							Breeding
Ramishvili 20/23	Ramishvili 20/23	21970	Blanc							Breeding
Ratchuli Shavi	Ratchuli Shavi	9869	Noir
Rikintuli	Rikintuli	22123
Rikintuli Shavi	Rikintuli Shavi	22124	Noir							Breeding
Rkatsiteli	Rkatsiteli	10116	Blanc	Kakheti	Wine	Major	SSR (Laucou et al. 2011; Imazio et al. 2013; Ekhvaia et al. 2014); SNP (De Lorenzis et al. 2015)		Low (Quaglino et al., 2016)
Rkatsiteli Muskaturi	Rkatsiteli Muskaturi	15115	Blanc							Breeding
Rkatsiteli Petrusecinaia	Rkatsiteli Petrusecinaia	22126	Blanc
Rkatsiteli Shavi	Rkatsiteli Shavi	22284	Noir
Rkatsiteli Tsiteli	Rkatsiteli Tsiteli	22285	Noir
Rkatsiteli Vardisperi	Rkatsiteli Vardisperi	10118	Rose			Germplasm	SSR (Imazio et al. 2013); SNP (De Lorenzis et al. 2015)	High (Bitsadze et al., 2015)
Rko Shavi	Rko Shavi	10121	Noir	Imereti	Wine	Germplasm	SSR (Imazio et al. 2013); SNP (De Lorenzis et al. 2015)
Rko Tetri	Rko Tetri	10122	Blanc	Imereti	Wine
Roketoula	Roketoula	21512	Blanc
Rtskhili	Rtskhili	10297	Rose	Guria	Wine
Rtskilad Oubani	Rtskilad Oubani	21524	Noir
Saadreo Tetri			Blanc	Kartli
Saadreo Tkhelkana	Saadreo Tkhelkana	22130
Saamo	Saamo	15634	Blanc							Breeding
Sabatono	Sabatono	21733	Blanc	Kartli	Wine and table grapes
Sachabareki	Sachabareki	10444	Blanc
Sachovbe	Sachovbe	21529	Rouge
Sachurchkhle			Blanc	Kakheti
Saghvine Tsiteli	Sagviano Vardisperi	21534	Noir	Kakheti	Wine
Sairmula			Blanc	Lechkhumi
Sakartvelo	Sakartvelo	10481	Blanc							Breeding
Sakhalko Tetri	Sakhalko Tetri	10484	Blanc							Breeding
Sakmevela	Sakmevela	10487	Blanc
Sakmiela			Blanc	Guria	Wine
Saknatuna	Saknatoura	21537	Blanc	Guria	Wine and table grapes
Sakuma			Blanc	Samegrelo	Wine
Saliklevi			Noir	Adjara
Samachria	Samachria	10639	Rouge	Imereti	Wine
Samachro	Samatchre	10638	Noir	Samegrelo	Wine
Samadasviliseuli			Rouge	Kakheti	Wine
Samarkhi	Samarkhi	10641	Blanc	Guria	Wine	Germplasm	SSR (Imazio et al. 2013); SNP (De Lorenzis et al. 2015)
Samchkhavera			Rouge	Guria	Wine
Samtchatca	Samtchatcha	22133	Noir	Imereti	Wine
Saparuli			Blanc	Meskheti
Sapena	Sapena	22139	Blanc	Kakheti	Wine	Germplasm	SSR (Imazio et al. 2013); SNP (De Lorenzis et al. 2015)
Saperavi	Saperavi	10708	Noir	Kakheti	Wine	Major	SSR (Laucou et al. 2011; Imazio et al. 2013; Ekhvaia et al. 2014); SNP (Lacome et al. 2018)	High (Bitsadze et al., 2015)	Moderate (Quaglino et al., 2016)
Saperavi Atcharuli			Noir	Adjara	Wine
Saperavi Atenis	Saperavi Atenis	10709	Noir	Kartli	Wine	Germplasm	SSR (Imazio et al. 2013); SNP (De Lorenzis et al. 2015)
Saperavi Bezhashvilis	Saperavi Bezhashvilis	10710	Noir	Kartli	Wine
Saperavi Budeshuriseburi	Saperavi Budeshuriseburi	10711	Noir	Kakheti	Wine				Low (Quaglino et al., 2016)
Saperavi Grdzelmtevana	Saperavi Grdzelmtevana	22137	Noir				SNP (De Lorenzis et al. 2015)
Saperavi Guriis	Saperavi Guriis	21734	Noir	Guria	Wine
Saperavi Kartlis	Saperavi Kartlis	10713	Noir
Saperavi Medjvriskhevis	Saperavi Medzhvriskhevis	10714	Noir	Kartli	Wine
Saperavi Mskhvilmartsvala			Noir	Kakheti	Wine
Saperavi Panchkha	Saperavi Pachkha	10715	Noir	Kakheti	Wine				Moderate (Quaglino et al., 2016)
Saperaviseburi	Saperaviseburi	22138	Noir
Sapere Otskhanouri Faux	Sapere Otskhanouri Faux	42044	Noir				SSR (Laucou et al. 2011); SNP (Laucou et al. 2018)
Sarkalkho Tetri	Sarkalkho Tetri	10760	Blanc
Sasupre Tetri	Sasupre Tetri	15636	Blanc
Satsuravi	Satsuravi	10785	Noir			Germplasm	SSR (Imazio et al. 2013)
Satsuri	Sattsoury	21552	Rouge	Adjara	Wine
Seura			Rouge	Ratcha	Wine	Germplasm	SSR (Imazio et al. 2013)
Shaba			Blanc	Kartli	Wine
Shavbarda	Shavbarda	11716	Noir	Imereti
Shavchkhavera			Noir	Guria	Wine
Shavi Amlakhu			Noir	Abkhazeti	Wine
Shavi Kurdzeni	Shavi Kurdzeni	11717	Noir	Kakheti	Wine	Germplasm	SSR (Imazio et al. 2013)
Shavkapito	Shavkapito	11718	Noir	Kartli	Wine	Major	SSR (Imazio et al. 2013); SNP (De Lorenzis et al. 2015)
Shavkurdzena	Shavkurdzena	22156	Noir	Imereti	Wine
Shavshura			Blanc	Adjara	Wine and table grapes
Shavtkhila	Shavtkhila	11723	Noir	Kakheti	Wine
Shavtsitska	Shavtsitska	11721	Blanc
Shemodgimis Shavi	Shemodgomis Shavi	11728	Noir	Imereti
Shemodgomis Tetri	Shemodgomis Tetri	11729	Blanc
Shios Vazi	Shios Vazi	22162	Noir
Shirakeni			Blanc	Kartli
Shishveli			Noir	Adjara
Shonuri	Shonuri	11762	Noir			Germplasm	SSR (Imazio et al. 2013; Ekhvaia et al. 2014)
Simonaseuli	Simonaseuli	11813	Noir	Kakheti	Wine
Sionis Tetri			Blanc	Kartli
Sirgula	Sirgula	11830	Blanc	Kakheti	Wine
Sirgula Grdzelmtevana	Sirgula Grdzelmtevana	22169
Skhalturi	Skhalturi	11847	Blanc	Adjara
Skhilatubani	Skhilatubani	11848	Noir	Guria	Wine	Germplasm	SSR (Laucou et al. 2011; Imazio et al. 2013)
Solomoni	Solomoni	22180	Blanc
Supris Tetri	Supris Tetri	12090	Blanc	Kakheti	Wine and table grapes
Tagudzura	Tagidzura	12199	Noir	Adjara	Wine
Tamaris Kurdzeni	Tamaris Kurdzeni	12235	Noir
Tamaris Vazi			Noir	Kartli	Wine	Germplasm	SSR (Imazio et al. 2013); SNP (De Lorenzis et al. 2015)
Tatanaouri	Tatanaouri	21594	Noir
Tatanauri			Rose	Kartli	Wine
Tatlizhi	Tatlige	21595	Noir	Abkhazeti	Wine
Tavdakiduli			Blanc	Meskheti
Tavkara	Tavkara	12275	Noir
Tavkveri			Noir	Kartli	Wine	Major	SSR (Imazio et al. 2013; Ekhvaia et al. 2014); SNP (De Lorenzis et al. 2015)		Low (Quaglino et al., 2016)
Tavkveri Cartalinsky	Tavkveri Cartalinsky	24002	Rose				SSR (Laucou et al. 2011)
Tavkveri Didmartsvala	Tavkveri Didmartsvala	12277	Noir	Kakheti	Wine
Tavkveri Kartlis	Tavkveri	12276	Noir	Kartli	Wine
Tavkveri Palanteuli	Tavkveri Patalanteuly	12279	Noir	Kakheti	Wine
Tavkveri Saperaviseburi	Tavkveri Saperaviseburi	12278	Noir	Kakheti	Wine and table grapes				Low (Quaglino et al., 2016)
Tavkveri Tetri	Tavkveri Tetri	12280	Blanc
Tavtsetskhla			Rose	Meskheti
Tavtsitela	Tavtsitela	12285	Blanc	RatchaLechkhumi	Wine
Tbilisuri	Tbilisuri	12292	Blanc
Tbiluri	Tbiluli	12293	Blanc	RatchaLechkhumi	Wine
Tbiluri Pataridzis	Tbiluri Pataridzis	22186	Blanc
Tchankilouri	Chankilouri	2448	Rouge	Imereti	Wine
Tchatchietis Tetra			Blanc	Guria	Wine
Tchetchibera	Tchetchibera	2510	Blanc	Adjara	Wine
Tchetchipeshi			Blanc	Samegrelo	Wine	Germplasm	SSR (Imazio et al. 2013)
Tchipakuri			Noir	Adjara	Wine
Tchitashi			Rouge	Samegrelo	Wine
Tchkapa	Chkapa	2593	Blanc	Kartli	Wine
Tchodi	Chodi	2606	Noir	Adjara	Wine
Tchodi Salkhinosi	Tchodi Salkhinosi	2607	Noir			Germplasm	SSR (Imazio et al. 2013)
Tchotishi			Noir	Samegrelo	Wine
Tchqartala			Blanc	Kartli	Wine
Tchrogha Kakhuri	Tchroga Kakhuri	2625	Blanc	Kakheti	Wine
Tchrogha Kartlis	Tchroga Kartlis	2626	Noir	Kartli	Wine
Tchrogha Muskati	Tchrogha Muskati	21965	Rose							Breeding
Tchrogha Tetri	Tchrogha Tetri	22187	Blanc
Tchuberi	Tchuberi	2628	Blanc	Samegrelo	Wine
Tchubulo	Tchubulo	2629	Noir	Lechkhumi	Wine
Tchumuta	Tchumuta	2633	Noir	Guria	Wine and table grapes	Germplasm	SSR (Imazio et al. 2013); SNP (De Lorenzis et al. 2015)
Tchvartla	Tchvartala	22188	Blanc	Kakheti	Wine
Tchvitiluri	Tchvitiluri	2639	Blanc	Samegrelo	Wine	Germplasm	SSR (Imazio et al. 2013); SNP (De Lorenzis et al. 2015)
Tetra	Tetra	12407	Blanc	Adjara	Wine
Tetra Labiladzis			Blanc	RatchaLechkhumi	Wine
Tetri Chkhaveri			Blanc	Guria
Tetri Kharistvala			Blanc	Kakheti	Table grapes
Tetri Kurdzeni	Tetri Kurdzeni	22190	Blanc	Guria
Tetri Mskhvilmartsvala			Blanc	Kakheti	Table grapes
Tetrisha			Blanc	Samegrelo	Wine
Tita	Tita	21609	Blanc
Tita Imeruli			Blanc	Imereti	Table grapes
Tita Kakhuri			Blanc	Kakheti	Table grapes
Tita Meskhuri			Blanc	Meskheti	Table grapes
Tita Namdvili	Tita Namdvili	12528	Blanc
Tita Ratchuli			Blanc	Ratcha	Table grapes
Tita Rbili	Tita Rbili	12529	Blanc
Tkbili Kurdzeni	Tkbili Kurdzeni	22958	Noir			Germplasm	SSR (Imazio et al. 2013); SNP (De Lorenzis et al. 2015)
Tkhlapa			Blanc	Imereti
Tkhmorula			Blanc	RatchaLechkhumi
Tkhurtkhu			Blanc	Samegrelo	Wine
Tkis Kurdzena	Tkis Kurdzeni	12534	Noir	Adjara	Wine
Tkis Vazi			Noir	Adjara	Wine
Tklapa			Blanc	Imereti	Wine
Tkupkvirta	Tkupkvirta	12535	Blanc			Germplasm	SSR (Imazio et al. 2003); SNP (De Lorenzis et al. 2015)
Tkupkvitra	Tkupkvitra	22959	Noir
Tkvapuna			Blanc	RatchaLechkhumi
Tkvlapa Imeruli	Tkvlapa Imeruli	12538	Blanc
Tkvlapa Kartlis	Tkvlapa Kartlis	12539	Noir
Tkvlapa Rachuli	Tkvlapa Rachuli	12536	Blanc
Tkvlapa Shavi	Tkvlapa Guriiskii	12537	Blanc	Guria	Wine	Germplasm	SSR (Imazio et al. 2003); SNP (De Lorenzis et al. 2015)
Torokuchkhi	Torokuchkhi	22193	Noir
Tovani			Blanc	RatchaLechkhumi
Tsalenjikhis Tetri			Blanc	Samegrelo	Wine
Tsanapita			Noir	Guria	Wine
Tselauri	Tselauri	21969	Rose
Tsiplouri	Tsiplouri	22194
Tsirkvalis Tetri	Tsirkvalis Tetri	12688	Blanc	Imereti	Wine			Very high (Bitsadze et al., 2015)
Tsispererula				Guria
Tsiteli Vazi			Rouge	Kartli	Wine and table grapes
Tsitelouri	Tsitelouri	12690	Rouge	RatchaLechkhumi	Wine	Germplasm	SSR (Imazio et al. 2013)
Tsitlani	Tsitlani	12691	Noir	Guria	Wine
Tsitska	Tsitska	12693	Blanc	Imereti	Wine	Major	SSR (Imazio et al. 2013); SNP (Laucou et al. 2018)	High (Bitsadze et al., 2015)	Low (Quaglino et al., 2016)
Tsitska Gabekhouri			Blanc	Imereti	Wine
Tsitska Sachkheruli	Tsitsa Sachkheris	12692	Blanc	Imereti	Wine
Tsivchkhavera	Tsivchkhavera	12696	Noir	Guria	Wine
Tsivchkhavera Vardisperi			Rose	Guria	Wine
Tskeni			Blanc	Kartli
Tskhenisdzudzu Adjharuli	Tskhenisdzudzu Adjharuli	12700	Noir
Tskhenisdzudzu Apkhazuri	Tskhenisdzudzu Apkhazuri	22197	Noir	Abkhazuri
Tskhenisdzudzu Atcharuli	Tshenisdzudzu Atjaruli	20330	Noir	Adjara	Table grapes
Tskhenisdzudzu Kakhuri	Tshenisdzoudzou Kakhouri	21811	Blanc	Kakheti	Wine
Tskhenisdzudzu Shavi			Noir	Meskheti	Table grapes
Tskhenisdzudzu Tetri			Blanc	Meskheti
Tskhvedianis Tetra	Tskhvedianis Tetra	12703	Blanc	Lechkhumi	Wine
Tskobila	Tskobila	12704	Noir	Kakheti	Wine	Germplasm	SSR (Imazio et al. 2013); SNP (De Lorenzis et al. 2015)	High (Bitsadze et al., 2015)
Tsminda Tetri	Tsminda Tetra	12705	Blanc	RatchaLechkhumi	Wine
Tsnoris Tetri	Tsnoris Tetri	12706	Blanc	Kakheti	Wine	Germplasm	SSR (Imazio et al. 2013)
Tsobenura	Tsobenura	12708	Blanc	Kakheti	Wine
Tsobenuri Mtsvane	Tsobenuri Mtsvane	12709	Noir
Tsolikouri	Tsolikouri	12710	Blanc	Imereti	Wine	Major	SSR (Laucou et al. 2011; Imazio et al. 2013); SNP (Laucou et al. 2018)		Low (Quaglino et al., 2016)
Tsolikouri Grdzelmartsvala			Blanc	Imereti	Wine
Tsolikouri Kokhadzis			Blanc	Imereti	Wine
Tsolikouri Mskhvilmartsvala			Blanc	Imereti	Wine
Tsolikouri Mtsvivani	Tsolikouri Mtsvivani	22198	Blanc			Germplasm	SSR (Imazio et al. 2013)
Tsrauti	Tsrauti	26620	Noir
Tsru Tsolikouri			Blanc	Imereti	Wine
Tsulukidzis Tetra	Tsulukidzis Tetra	22263	Blanc	Ratcha	Wine	Major	SSR (Laucou et al. 2011; Imazio et al. 2013)
Tsvindirkhva	Tsvindirkhava	12715	Noir	Abkhazeti	Wine
Tsvite			Blanc	Adjara	Wine
Tsvrilmartsvala Tetri			Blanc	Imereti	Wine
Turvandi			Blanc	Adjara
Tutashi			Blanc	RatchaLechkhumi
Tvaldamtsvriseuli	Tvaldamtsvriseuli	12746	Blanc	RatchaLechkhumi	Wine
Ubaklouri	Ubakluri	12751	Blanc	Kakheti	Wine	Germplasm	SSR (Imazio et al. 2013)
Uchakhardani			Noir	Samegrelo	Wine
Uchatchuburi			Noir	Samegrelo	Wine
Ugvaro			Noir	Samegrelo
Uriatubnis Tsiteli			Noir	Kakheti	Wine
Urishula			Rose	RatchaLechkhumi	Wine
Usakhelo	Usakhelo	12794	Blanc
Usakhelo Tsiteli	Usakhelo Tsiteli	21417	Noir	Imereti
Usakhelouri	Usakheluri	12796	Noir	RatchaLechkhumi	Wine	Major	SSR (Imazio et al. 2013); SNP (Laucou et al. 2018)
Usakhelouri Vardisperi			Rose	RatchaLechkhumi	Wine
Utskveti	Utskveti	12809	Blanc	RatchaLechkhumi	Wine		SNP (De Lorenzis et al. 2015)
Utsnobi Shavi			Noir	Kakheti	Wine
Utsnobi Tetri			Blanc	Imereti	Table grapes
Vaios Saperavi			Noir	Adjara	Wine
Vanis Chkhaveri			Rose	Imereti	Wine
Vardisphera	Vardispera	12899	Rose	Kakheti	Table grapes
Vardispheri Kurdzeni	Vardisperi Kurdzeni	12900	Rose	Kakheti	Wine
Vardzia	Vardzia	12901	Blanc							Breeding
Vashlijvari	Vashlijvari	16469	Blanc							Breeding
Vatsitsvera	Vatzitzvera	21653	Blanc	Guria	Wine
Vazissoubnis Muscati	Vazissoubnis Muscati	15747	Blanc							Breeding
Vazissoubnisse Sahadreo	Vazissoubnisse Sahadreo	21654	Blanc							Breeding
Vazisubnis Shavi	Vazisubnis Shavi	22289	Noir
Vazisubnis Tetri			Blanc	Kakheti
Vazisubnis Tsiteli	Vazisubnis Tsiteli	12922	Noir	Kakheti	Wine	Germplasm	SSR (Imazio et al. 2013)
Vernakhi	Vernakhy	21663	Noir	Samegrelo	Wine
Vertkvichalis Shavi			Noir	Imereti	Wine
Vertkvichalis Tetri	Vertkvichalis Tetri	13009	Blanc	Imereti	Wine	Germplasm	SSR (Imazio et al. 2003); SNP (De Lorenzis et al. 2015)
Virakurdzeni			Blanc	Kartli
Vorona			Noir	Guria	Wine
Zakatalis Shavi			Dark pink	Saingilo	Wine
Zakatalis Tetri	Zakatalis Tetri	13371	Blanc			Germplasm	SSR (Imazio et al. 2013); SNP (De Lorenzis et al. 2015)
Zakatalis Tsiteli	Zakatalis Tsiteli	13372	Noir	Saingilo	Wine	Germplasm	SSR (Imazio et al. 2013)
Zenaturi	Zenatouri	21702	Blanc	Guria	Wine
Zerdagi			Blanc	Samegrelo	Wine	Germplasm	SSR (Imazio et al. 2013); SNP (De Lorenzis et al. 2015)
Zhghia	Zhghia	13440	Rouge	Kakheti	Wine
Zhghia Sagviano	Zhghia Sagviano	13441	Noir	Kakheti	Wine
Zurgovanis Tetri	Zurgovanis Tetri	21972	Blanc							Breeding
