# Supplementary material for: Georgian Grapevine Cultivars: Ancient Biodiversity for Future Viticulture
Source: Front Plant Sci. 2021 Feb 5;12:630122. doi: 10.3389/fpls.2021.630122 (PMC7892605; doi:10.3389/fpls.2021.630122)
Supplement: Supplementary Table 2 — List of Georgian wild grapevine accessions. Table includes information related to flower sex, origin, genotyping and resistance to plant disease. SSR, simple sequence repeat; SNP, single nucleotide polymorphism; VIVC, Vitis International Variety Catalogue (https://www.vivc.de/). F, female; H, hermaphrodite; M, male; UNIMI, University of Milan. [file Table_2.XLSX]

## Sheet: Sheet1
Supplementary Table S2. List of Georgian wild grapevine accessions. Table includes information related to flower sex, origin, genotyping and resistance to plant disease. SSR: Simple Sequence Repeat. SNP: Single Nucleotide Polymorphism. VIVC: Vitis International Variety Catalogue (https://www.vivc.de/). F: female, H: hermaphrodite; M: male; UNIMI: University of Milan.
Variety	VIVC's Speling	VIVC's code	Flower sex	Origin - Province	Institute code (based on VIVC)	Genotyping	Resistance to plant disease	The collection	Genotyping	Resistance to plant disease
Asureti 01			M	Tetristkhalo - Lower Kartli				Saguramo collection
Bagitchala (boini) 07			M	Dusheti - Inner Kartli				Saguramo collection
Bagitchala (kakalze) 04				Dusheti - Inner Kartli				Saguramo collection
Bagitchala 04/05			M	Dusheti - Inner Kartli				Saguramo collection
Bagichala 12			M	Dusheti - Inner Kartli				Saguramo collection
Bagitchala 05			M	Dusheti - Inner Kartli	ITA427	SNP (De Lorenzis et al. 2015)		UNIMI collection	SNP (De Lorenzis et al. 2015)
Baisubani 01			M	Lagodekhi - Kakheti	ITA427	SSR (Imazio et al. 2013); SNP (De Lorenzis et al. 2015)		UNIMI collection	SSR, SNP (Imazio et al., 2013; De Lorenzis et al. 2015)
Barisakhos gadasakhvevi			F	Dusheti - Inner Kartli				Saguramo collection
Chachkhriala 01			F	Akhmeta - Kakheti	ITA427	SSR (Imazio et al. 2013); SNP (De Lorenzis et al. 2015)		Saguramo collection; UNIMI collection	SSR, SNP (Imazio et al., 2013; De Lorenzis et al. 2015)
Chkumi 02			M	Tsageri - Lechkhumi				Saguramo collection
Chkumi 02(2)			F	Tsageri - Lechkhumi				Saguramo collection
Chkumi 03			F	Tsageri - Lechkhumi				Saguramo collection
Chkumi 04			F	Tsageri - Lechkhumi				Saguramo collection
Chkumi 06			M	Tsageri - Lechkhumi				Saguramo collection
Delisi 01			F	Tbilisi - Inner Kartli				Saguramo collection
Delisi 04			M	Tbilisi - Inner Kartli	ITA427	SNP (De Lorenzis et al. 2015)		UNIMI collection	SNP (De Lorenzis et al. 2015)
Delisi 06			M	Tbilisi - Inner Kartli	ITA427	SNP (De Lorenzis et al. 2015)		Saguramo collection; UNIMI collection	SNP (De Lorenzis et al. 2015)
Dighomi 01			H	Tbilisi - Inner Kartli				Saguramo collection
Enageti 01			M	Dmanisi - Lower Kartli				Saguramo collection
GEO W 31	SYLVESTRIS GEO W 31	26363			DEU098
GEO W 69	SYLVESTRIS GEO W 69	26353			DEU099
GEO W 104	SYLVESTRIS GEO W 104	26364			DEU100
Khotevi 03				Ambrolauri - Racha				Saguramo collection
Kvetari 01			M	Akhmeta - Kakheti	ITA427	SNP (De Lorenzis et al. 2015)		UNIMI collection	SNP (De Lorenzis et al. 2015)
Kvetari 04			F	Akhmeta - Kakheti	ITA427	SSR (Imazio et al. 2013)		Saguramo collection; UNIMI collection	SSR (Imazio et al., 2013)
Kvetari 05			F	Akhmeta - Kakheti	ITA427	SNP (De Lorenzis et al. 2015)		UNIMI collection	SNP (De Lorenzis et al. 2015)
Kvetari 05 (2)			F	Akhmeta - Kakheti				Saguramo collection
Kvetari 10			M	Akhmeta - Kakheti	ITA427	SSR (Imazio et al. 2013); SNP (De Lorenzis et al. 2015)		Saguramo collection; UNIMI collection	SSR, SNP (Imazio et al., 2013; De Lorenzis et al. 2015)
Kvetari 16				Akhmeta - Kakheti				Saguramo collection
Kvetari 19			M	Akhmeta - Kakheti	ITA427	SSR (Imazio et al. 2013)		Saguramo collection; UNIMI collection	SSR (Imazio et al., 2013)
Lagodekhi (60 km) 03			F	Lagodekhi - Kakheti				Saguramo collection
Meneso 01			F	Dusheti - Inner Kartli				Saguramo collection
Meneso 02			F	Dusheti - Inner Kartli	ITA427	SNP (De Lorenzis et al. 2015)		UNIMI collection	SNP (De Lorenzis et al. 2015)
Misaktsieli 02			F	Dusheti - Inner Kartli	ITA427	SSR (Imazio et al. 2013)		UNIMI collection	SSR (Imazio et al., 2013)
Misaktsieli 03			F	Dusheti - Inner Kartli	ITA427	SSR (Imazio et al. 2013)		UNIMI collection	SSR (Imazio et al., 2013)
Misaktsieli 05			F	Dusheti - Inner Kartli	ITA427	SNP (De Lorenzis et al. 2015)		UNIMI collection	SNP (De Lorenzis et al. 2015)
Mokhva			F	Sachkhere - Imereti				Saguramo collection
Naghomari 01			F	Tsageri - Lechkhumi				Saguramo collection
Nakhiduri 02			M	Marneuli - Lower Kartli	ITA427	SSR (Imazio et al. 2013)		Saguramo collection; UNIMI collection	SSR (Imazio et al., 2013)
Nakhiduri 02a			F	Marneuli - Lower Kartli	ITA427	SSR (Imazio et al. 2013)		UNIMI collection	SSR (Imazio et al., 2013)
Nakhiduri 03			M	Marneuli - Lower Kartli	ITA427	SNP (De Lorenzis et al. 2015)		Saguramo collection; UNIMI collection	SNP (De Lorenzis et al. 2015)
Nakhiduri 05			M	Marneuli - Lower Kartli	ITA427	SNP (De Lorenzis et al. 2015)		Saguramo collection; UNIMI collection	SNP (De Lorenzis et al. 2015)
Nakhiduri 06			M	Marneuli - Lower Kartli	ITA427	SSR (Imazio et al. 2013); SNP (De Lorenzis et al. 2015)		UNIMI collection	SSR, SNP (Imazio et al., 2013; De Lorenzis et al. 2015)
Nakhiduri 07			M	Marneuli - Lower Kartli	ITA427	SSR (Imazio et al. 2013)		UNIMI collection	SSR (Imazio et al., 2013)
Nakhiduri 09			F	Marneuli - Lower Kartli	ITA427	SNP (De Lorenzis et al. 2015)		UNIMI collection	SNP (De Lorenzis et al. 2015)
Nakhiduri 11			F	Marneuli - Lower Kartli				Saguramo collection
Nakhiduri 13			F	Marneuli - Lower Kartli				Saguramo collection
Nakhiduri 14			F	Marneuli - Lower Kartli				Saguramo collection
Nakhiduri 15			F	Marneuli - Lower Kartli				Saguramo collection
Nakhiduri 36			F	Marneuli - Lower Kartli	ITA427	SSR (Imazio et al. 2013)		UNIMI collection	SSR (Imazio et al., 2013)
Ninotsminda 02			F	Sagarejo - Kakheti	ITA427	SSR (Imazio et al. 2013)		Saguramo collection; UNIMI collection	SSR (Imazio et al., 2013)
Ninotsminda 04			M	Sagarejo - Kakheti	ITA427	SNP (De Lorenzis et al. 2015)		UNIMI collection	SNP (De Lorenzis et al. 2015)
Ninotsminda 06+07			M	Sagarejo - Kakheti				Saguramo collection
Ninotsminda 08			H	Sagarejo - Kakheti	ITA427	SNP (De Lorenzis et al. 2015)		UNIMI collection	SNP (De Lorenzis et al. 2015)
Ninotsminda 09			H	Sagarejo - Kakheti	ITA427	SNP (De Lorenzis et al. 2015)		Saguramo collection; UNIMI collection	SNP (De Lorenzis et al. 2015)
Ninotsminda 11			M	Sagarejo - Kakheti	ITA427	SNP (De Lorenzis et al. 2015)		Saguramo collection; UNIMI collection	SNP (De Lorenzis et al. 2015)
Ninotsminda 12			M	Kakheti	ITA427	SSR (Imazio et al. 2013)		UNIMI collection	SSR (Imazio et al., 2013)
Ninotsminda 13			M	Sagarejo - Kakheti	ITA427	SNP (De Lorenzis et al. 2015)		UNIMI collection	SNP (De Lorenzis et al. 2015)
Ninotsminda 15			F	Sagarejo - Kakheti				Saguramo collection
Ninotsminda 01			F	Sagarejo - Kakheti				Saguramo collection
Ramishvili 01			fruits [F or H]	Dighomi collection (Kartli)	ITA427	SNP (De Lorenzis et al. 2015)		UNIMI collection	SNP (De Lorenzis et al. 2015)
Ramishvili 03			fruits [F or H]	Dighomi collection (Kartli)	ITA427	SNP (De Lorenzis et al. 2015)		UNIMI collection	SNP (De Lorenzis et al. 2015)
Ramishvili 05			fruits [F or H]	Dighomi collection (Kartli)	ITA427	SNP (De Lorenzis et al. 2015)		UNIMI collection	SNP (De Lorenzis et al. 2015)
Ramishvili 06			H	Dighomi collection (Kartli)	ITA427	SNP (De Lorenzis et al. 2015)		UNIMI collection	SNP (De Lorenzis et al. 2015)
Ramishvili 07			F	Dighomi collection (Kartli)	ITA427	SNP (De Lorenzis et al. 2015)		UNIMI collection	SNP (De Lorenzis et al. 2015)
Ramishvili 30/9			M	-				Saguramo collection
Sabue 01			M	Akhmeta - Kakheti				Saguramo collection
Sabue 03			F	Akhmeta - Kakheti				Saguramo collection
Sabue 06			M	Akhmeta - Kakheti				Saguramo collection
Sabue 07			F	Akhmeta - Kakheti	ITA427	SSR (Imazio et al. 2013); SNP (De Lorenzis et al. 2015)		UNIMI collection	SSR, SNP (Imazio et al., 2013; De Lorenzis et al. 2015)
Sagubari 01			M	Dusheti - Kartli	ITA427	SSR (Imazio et al. 2013); SNP (De Lorenzis et al. 2015)		UNIMI collection	SSR, SNP (Imazio et al., 2013; De Lorenzis et al. 2015)
Samebis seri 02			M	Kvareli - Kakheti	ITA427	SSR (Imazio et al. 2013)		UNIMI collection	SSR (Imazio et al., 2013)
Samebis seri 08			F	Kvareli - Kakheti				Saguramo collection
Sartichala (Ferma) 02			M	Sagarejo - Kakheti				Saguramo collection
Sartichala (Ferma) 02			M	Sagarejo - Kakheti				Saguramo collection
Sartichala (Ferma) 11			M	Sagarejo - Kakheti				Saguramo collection
Sartichala (Ferma) 11			M	Sagarejo - Kakheti				Saguramo collection
Shirikhevi 03			M	Dusheti - Inner Kartli				Saguramo collection
Shirikhevi 04			fruits [F or H]	Dusheti - Inner Kartli	ITA427	SNP (De Lorenzis et al. 2015)		Saguramo collection; UNIMI collection	SNP (De Lorenzis et al. 2015)
Skra				Gori - Inner Kartli	GEO015		High resistance to downy mildew (Bitsadze et al., 2015)	Skra collection		Resistant to downy mildew (Bitsadze et al., 2015)
Skra 01			F	Gori - Inner Kartli				Saguramo collection
Skra 04 (1)				Gori - Inner Kartli				Saguramo collection
Tedotsminda 01			H	Gori - Inner Kartli				Saguramo collection
Tedotsminda 03			M	Gori - Inner Kartli				Saguramo collection
Tedotsminda 04			F	Gori - Inner Kartli				Saguramo collection
Tedotsminda 09				Gori - Inner Kartli				Saguramo collection
Tedotsminda 10				Gori - Inner Kartli	GEO015		High resistance to downy mildew (Bitsadze et al., 2015)	Skra collection		Resistant to downy mildew (Bitsadze et al., 2015)
Tedotsminda 15				Gori - Inner Kartli	GEO015		High resistance to downy mildew (Bitsadze et al., 2015)	Skra collection		Resistant to downy mildew (Bitsadze et al., 2015)
Tedotsminda 16			F	Gori - Inner Kartli				Saguramo collection
Tedotsminda 22			M	Gori - Inner Kartli				Saguramo collection
Tedotsminda 22(2)			F	Gori - Inner Kartli				Saguramo collection
Tedotsminda 23			M	Gori - Inner Kartli				Saguramo collection
Tedotsminda 25			F	Gori - Inner Kartli				Saguramo collection
Tibaani 01				Sighnaghi - Kakheti				Saguramo collection
Tsitsamuri 01				Mtskheta - Inner Kartli				Saguramo collection
Tsitsamuri 04			M	Mtskheta - Inner Kartli				Saguramo collection
Tsitsamuri 06				Mtskheta - Inner Kartli				Saguramo collection
Tskhakuri 01			M	Sachkhere - Imereti				Saguramo collection
Tushis tbebi 01			M	Sagarejo - Kakheti				Saguramo collection
Zhinvali 01			M	Dusheti - Kartli	ITA427	SSR (Imazio et al. 2013); SNP (De Lorenzis et al. 2015)		UNIMI collection	SSR, SNP (Imazio et al., 2013; De Lorenzis et al. 2015)
Zhinvali 100			M	Dusheti - Inner Kartli				Saguramo collection
Zubi 01				Tsageri - Lechkhumi				Saguramo collection
GEO4				Karli				Davis collection	SSR (Riaz et al. 2018)
GEO5			F	Karli				Davis collection	SSR (Riaz et al. 2018)
GEO6			F	Karli				Davis collection	SSR (Riaz et al. 2018)
GEO10			F	Karli				Davis collection	SSR (Riaz et al. 2018)
GEO19			F	Karli				Davis collection	SSR (Riaz et al. 2018)
GEO29			F	Karli				Davis collection	SSR (Riaz et al. 2018)
GEO31			F	Karli				Davis collection	SSR (Riaz et al. 2018)
GEO32			M	Karli				Davis collection	SSR (Riaz et al. 2018)
GEO33			M	Karli				Davis collection	SSR (Riaz et al. 2018)
GEO35			M	Karli				Davis collection	SSR (Riaz et al. 2018)
GEO36			M	Karli				Davis collection	SSR (Riaz et al. 2018)
GEO39			F	Karli				Davis collection	SSR (Riaz et al. 2018)
GEO42			M	Karli				Davis collection	SSR (Riaz et al. 2018)
GEO43			M	Karli				Davis collection	SSR (Riaz et al. 2018)
GEO44			F	Karli				Davis collection	SSR (Riaz et al. 2018)
GEO47			F	Karli				Davis collection	SSR (Riaz et al. 2018)
GEO48			H	Karli				Davis collection	SSR (Riaz et al. 2018)
GEO49			F	Karli				Davis collection	SSR (Riaz et al. 2018)
GEO50			H	Karli				Davis collection	SSR (Riaz et al. 2018)
GEO51			F	Karli				Davis collection	SSR (Riaz et al. 2018)
GEO52			H	Karli				Davis collection	SSR (Riaz et al. 2018)
GEO53			F	Karli				Davis collection	SSR (Riaz et al. 2018)
GEO54			H	Karli				Davis collection	SSR (Riaz et al. 2018)
GEO55				Karli				Davis collection	SSR (Riaz et al. 2018)
GEO56			H	Karli				Davis collection	SSR (Riaz et al. 2018)
GEO57			H	Karli				Davis collection	SSR (Riaz et al. 2018)
GEO58			H	Karli				Davis collection	SSR (Riaz et al. 2018)
GEO59			H	Karli				Davis collection	SSR (Riaz et al. 2018)
GEO60			H	Karli				Davis collection	SSR (Riaz et al. 2018)
GEO61			H	Karli				Davis collection	SSR (Riaz et al. 2018)
Ajaristskali 01			1M/3F	Ajara					SSR (Ekhvaia et al. 2014)
Ajaristskali 02				Ajara					SSR (Ekhvaia et al. 2014)
Ajaristskali 03				Ajara					SSR (Ekhvaia et al. 2014)
Ajaristskali 04				Ajara					SSR (Ekhvaia et al. 2014)
Alasan-Iori 01			7M/3F	Kakheti					SSR (Ekhvaia et al. 2014)
Alasan-Iori 02				Kakheti					SSR (Ekhvaia et al. 2014)
Alasan-Iori 03				Kakheti					SSR (Ekhvaia et al. 2014)
Alasan-Iori 04				Kakheti	Near vil. Godgadzeebi, Khulo distr., Ajara reg., Georgia				SSR (Ekhvaia et al. 2014)
Alasan-Iori 05				Kakheti	Near vil. Khalatsani, Akhmeta distr., Kakheti reg., Georgia				SSR (Ekhvaia et al. 2014)
Alasan-Iori 06				Kakheti	Lagodekhi Nature preserve, Lagodekhi distr., Kakheti reg., Georgia				SSR (Ekhvaia et al. 2014)
Alasan-Iori 07				Kakheti	Jumas Kure Nature preserve, Dedoplis Tskaro distr., Kakheti reg., Georgia				SSR (Ekhvaia et al. 2014)
Alasan-Iori 08				Kakheti	Iori Nature preserve, Sagarejo distr., Kakheti reg., Georgia				SSR (Ekhvaia et al. 2014)
Alasan-Iori 09				Kakheti	Near vil. Zhinvali, Dusheti distr., Mtskheta-Mtianeti reg., Georgia				SSR (Ekhvaia et al. 2014)
Alasan-Iori 10				Kakheti	Near Artvin HES, Artvin, Turkey				SSR (Ekhvaia et al. 2014)
Aragvi 01			1M/4F	Mtskheta-Mtianeti	Betw. vv. Atskuri and Likani, Borjomi distr., Samtskhe-Javakheti reg., Georgia				SSR (Ekhvaia et al. 2014)
Aragvi 02				Mtskheta-Mtianeti	Gardabani forest-park,Gardabani distr., Kvemo Kartli reg., Georgia				SSR (Ekhvaia et al. 2014)
Aragvi 03				Mtskheta-Mtianeti	Near vil. Sakorintlo, Kaspi distr., Shida Kartli reg., Georgia; Suburb of Tbilisi, Georgia				SSR (Ekhvaia et al. 2014)
Aragvi 04				Mtskheta-Mtianeti	Jonoula gorge, Tsageri distr., Racha-Lechkhumi reg., Georgia				SSR (Ekhvaia et al. 2014)
Aragvi 05				Mtskheta-Mtianeti	Tskhaltubo-Tsageri road, Tsageri distr., Racha-Lechkhumi reg., Georgia				SSR (Ekhvaia et al. 2014)
Mtkvari 01			7M/6F						SSR (Ekhvaia et al. 2014)
Mtkvari 02									SSR (Ekhvaia et al. 2014)
Mtkvari 03									SSR (Ekhvaia et al. 2014)
Mtkvari 04									SSR (Ekhvaia et al. 2014)
Mtkvari 05									SSR (Ekhvaia et al. 2014)
Mtkvari 06									SSR (Ekhvaia et al. 2014)
Mtkvari 07									SSR (Ekhvaia et al. 2014)
Mtkvari 08									SSR (Ekhvaia et al. 2014)
Mtkvari 09									SSR (Ekhvaia et al. 2014)
Mtkvari 10									SSR (Ekhvaia et al. 2014)
Mtkvari 11									SSR (Ekhvaia et al. 2014)
Mtkvari 12									SSR (Ekhvaia et al. 2014)
Mtkvari 13									SSR (Ekhvaia et al. 2014)
Tskhenistskali 01			F						SSR (Ekhvaia et al. 2014)
Tskhenistskali 02			F						SSR (Ekhvaia et al. 2014)
